# Supplementary material for: Comparison of the Usefulness of Covered and Uncovered Laser‐cut Metal Stents
Source: DEN Open. 2025 Oct 1;6(1):e70208. doi: 10.1002/deo2.70208 (PMC12487949; doi:10.1002/deo2.70208)
Supplement: Supplementary file 1 — Table S1: Analysis of factors associated with recurrent biliary obstruction (RBO). [file DEO2-6-e70208-s003.xlsx]

## Sheet: Table 1
Supplementary Table 1. Analysis of factors associated with RBO
Factors	With RBO (n=32)	Without RBO (n=92)	Univariate analysis p value	Multivariate analysis p value	Odds ratio [95% CI]
Sex (Male)	22 (69%)	55 (60%)	0.368	-	-
Age *	71.5 (62.5 - 80.5)	73 (64.5 - 81.5)	0.625	-	-
Naïve papilla	25 (78%)	64 (70%)	0.354	-	-
Primary cancer (Biliary)	11 (34%)	20 (22%)	0.155	-	-
Length of stricture *	20 (11 - 29)	20 (10 - 30)	0.812	-	-
Dilation of pancreatic duct	14 (44%)	53 (58%)	0.175	-	-
Invasion to cystic duct	12 (38%)	33 (36%)	0.869	-	-
Invasion to duodenum	8 (25%)	18 (20%)	0.515	-	-
Chemotherapy	20 (63%)	49 (53%)	0.365	-	-
Antithrombotic drugs	10 (31%)	14 (15%)	0.048	0.065	-
Stent type (covered)	16 (50%)	64 (70%)	0.034	0.037	0.415 [0.182 - 0.948]
Stent Length (8 cm)	18 (56%)	59 (64%)	0.429	-	-
Stent diameter (10 mm)	28 (88%)	78 (85%)	0.707	-	-
Manipulation of papilla (with EST)	27 (84%)	70 (76%)	0.328	-	-
Method of stent placement (Across)	22 (69%)	63 (68%)	0.977	-	-
Treatment-related adverse events	7 (22%)	10 (11%)	0.119	-	-
RBO: recurrent biliary obstruction, EST: endoscopic sphincterotomy, CI: confidece interval, * median (interquartile range)
