# Supplementary material for: Comparison of the Usefulness of Covered and Uncovered Laser‐cut Metal Stents
Source: DEN Open. 2025 Oct 1;6(1):e70208. doi: 10.1002/deo2.70208 (PMC12487949; doi:10.1002/deo2.70208)
Supplement: Supplementary file 2 — Table S2: Details of cases with stent removal. [file DEO2-6-e70208-s001.xlsx]

## Sheet: Table
Supplementary Table 2. Details of cases with stent removal
Case	Age	Sex	Primary cancer	Stricture length (mm)	Method of stent placement	Invasion to cystic duct	Invasion to duodenum	Stent type	Stent diameter (mm)	Stent length (cm)	Time to stent removal (day)	Reason for removal	Removability	Removal difficulty	Device used
1	87	Female	Panceras	15	Across	No	No	cover	10	6	1	Pancreatitis	Yes	Easy	Snare
2	77	Female	Esophagus	35	Across	No	No	cover	10	8	2	RBO	Yes	Easy	Snare
3	71	Male	Panceras	10	Across	Yes	No	cover	10	8	17	RBO	Yes	Easy	Snare
4	74	Male	Panceras	12	Above	No	No	cover	10	8	22	RBO	Yes	Easy	Snare
5	49	Female	Lung	29	Above	Yes	No	cover	10	8	85	RBO	Yes	Easy	Snare
6	67	Male	Panceras	20	Across	No	Yes	cover	10	6	108	Cholecystitis	Yes	Easy	Snare
7	74	Male	Panceras	26	Across	No	Yes	cover	10	8	113	RBO	Yes	Easy	Snare
8	54	Male	Esophagus	32	Across	No	Yes	cover	10	6	139	RBO	Yes	Easy	Snare
9	94	Female	Duodenal papilla	12	Across	No	Yes	cover	10	6	146	RBO	Yes	Easy	Snare
10	67	Male	Bile duct	19	Across	No	No	cover	10	6	176	RBO	Yes	Difficult	Snare, Grasping forceps
11	71	Female	Panceras	15	Across	No	No	cover	10	8	326	RBO	Yes	Easy	Snare
12	54	Male	Other	20	Across	Yes	No	cover	10	8	348	RBO	Yes	Easy	Snare
13	75	Male	Panceras	15	Above	No	No	cover	10	8	418	RBO	Yes	Easy	Snare
RBO: reccurent biliary obstruction
