# Supplementary material for: Comparison of the Usefulness of Covered and Uncovered Laser‐cut Metal Stents
Source: DEN Open. 2025 Oct 1;6(1):e70208. doi: 10.1002/deo2.70208 (PMC12487949; doi:10.1002/deo2.70208)
Supplement: Supplementary file 3 — Table S3: Recurrent biliary obstruction (RBO), time to recurrent biliary obstruction (TRBO), and adverse events (AEs) by chemotherapy. [file DEO2-6-e70208-s004.xlsx]

## Sheet: Table 2
Supplementary Table 3. RBO, TRBO, and AEs by chemotherapy
Factors		Covered (n=81)			Uncovered (n=43)
		With chemotherapy	Without chemotherapy	p value	With chemotherapy	Without chemotherapy	p value
Cases		42 (52%)	39 (48%)		27 (63%)	16 (37%)
RBO		11 (26%)	5 (13%)	0.117	9 (33%)	7 (44%)	0.495
TRBO (days [95%CI])		567 [306-827]	Not achieved	0.254	494 [322-665]	459 [0-983]	0.101
Treatment-related adverse events		7 (17%)	5 (13%)	0.626	2 (7.4%)	3 (19%)	0.344
	Pancreatitis	4 (10%)	4 (10%)	1	0	0	-
	Cholecyctitis	3 (7.1%)	0	0.242	1 (3.7%)	3 (19%)	0.137
	Bleeding	0	1 (2.6%)	0.481	1 (3.7%)	0	1
RBO: recurrent biliary obstruction, TRBO: Time to recurrent biliary obstruction, CI: confidence interval
