# Supplementary material for: Comparison of the Usefulness of Covered and Uncovered Laser‐cut Metal Stents
Source: DEN Open. 2025 Oct 1;6(1):e70208. doi: 10.1002/deo2.70208 (PMC12487949; doi:10.1002/deo2.70208)
Supplement: Supplementary file 4 — Table S4: Recurrent biliary obstruction (RBO), time to recurrent biliary obstruction (TRBO), and adverse events (AEs) by stent placement methods. [file DEO2-6-e70208-s002.xlsx]

## Sheet: Table 2
Supplementary Table 4. RBO, TRBO and AEs by stent placement methods
Factors		Covered (n=81)			Uncovered (n=43)
		Across the papilla	Above the papilla	p value	Across the papilla	Above the papilla	p value
Cases		53 (65%)	28 (35%)		32 (74%)	11 (26%)
RBO		10 (19%)	6 (21%)	0.723	12 (38%)	4 (36%)	0.946
TRBO (days [95%CI])		567 [535-598]	418 [191-644]	0.564	494 [368-619]	168 [76-259]	0.096
Treatment-related adverse events		7 (13%)	5 (18%)	0.575	4 (13%)	1 (9%)	0.62
	Pancreatitis	4 (7.5%)	4 (14%)	0.334	0	0	-
	Cholecyctitis	3 (5.7%)	0	0.275	3 (9.4%)	1 (9.1%)	0.733
	Bleeding	0	1 (3.6%)	0.346	1 (3.1%)	0	0.744
RBO: recurrent biliary obstruction, TRBO: time to recurrent biliary obstruction, AEs: adverse events, CI: confidence interval
